# Supplementary material for: U.S. Fruit and Vegetable Affordability on the Thrifty Food Plan Depends on Purchasing Power and Safety Net Supports
Source: Int J Environ Res Public Health. 2022 Feb 27;19(5):2772. doi: 10.3390/ijerph19052772 (PMC8910477; doi:10.3390/ijerph19052772)
Supplement: Supplementary file 1 [file ijerph-19-02772-s001.zip]

Archive with 1 entries (1 files):
- ijerph-1573407-supplementary.pdf
